# Supplementary material for: Steroidal Alkaloids from Food Waste of Tomato Processing Inhibit Neuroblastoma Cell Viability
Source: Int J Mol Sci. 2023 Nov 29;24(23):16915. doi: 10.3390/ijms242316915 (PMC10706926; doi:10.3390/ijms242316915)
Supplement: Supplementary file 1 [file ijms-24-16915-s001.zip]

Archive with 1 entries (1 files):
- ijms-2680592-supplementary.pdf
